# Supplementary material for: Therapeutic Potential of a Natural Blend of Aronia melancarpa, Lonicera caerulea, and Echinacea purpurea Extracts in Treating Upper Respiratory Tract Infections: Preliminary Clinical and In Vitro Immunomodulatory Insights
Source: Int J Mol Sci. 2024 Dec 15;25(24):13436. doi: 10.3390/ijms252413436 (PMC11677390; doi:10.3390/ijms252413436)
Supplement: Supplementary file 1 [file ijms-25-13436-s001.zip]

Archive with 2 entries (2 files):
- ijms-3369186-supplementary.pdf
- Patient diary.pdf
